# Supplementary material for: Sintering of viscous droplets under surface tension
Source: Proc Math Phys Eng Sci. 2016 Apr;472(2188):20150780. doi: 10.1098/rspa.2015.0780 (PMC4892276; doi:10.1098/rspa.2015.0780)
Supplement: Processed data [file rspa20150780supp2.txt]

Isothermal temperature [K]: 1164						1098						994						994						994						994						994						942						917
Time [s]	Temperature [K]	Norm. porosity	Error	Length [m]	Error	Time [s]	Temperature [K]	Norm. porosity	Error	Length [m]	Error	Time [s]	Temperature [K]	Norm. porosity	Error	Length [m]	Error	Time [s]	Temperature [K]	Norm. porosity	Error	Length [m]	Error	Time [s]	Temperature [K]	Norm. porosity	Error	Length [m]	Error	Time [s]	Temperature [K]	Norm. porosity	Error	Length [m]	Error	Time [s]	Temperature [K]	Norm. porosity	Error	Length [m]	Error	Time [s]	Temperature [K]	Norm. porosity	Error	Length [m]	Error	Time [s]	Temperature [K]
0	823	1.000e+00	0.000e+00	2.980e-03	5.000e-05	0	823	1.000e+00	0.000e+00	2.980e-03	5.000e-05	0	823	1.000e+00	2.258e-02	2.980e-03	5.000e-05	0	823	1.000e+00	2.172e-02	2.980e-03	5.000e-05	0	823	1.000e+00	2.411e-02	2.980e-03	5.000e-05	0	823	1.000e+00	0.000e+00	2.980e-03	5.000e-05	0	823	1.000e+00	0.000e+00	2.980e-03	5.000e-05	0	823	1.000e+00	2.593e-02	2.980e-03	5.000e-05	0	823
29	828	9.989e-01	3.831e-05	2.980e-03	5.000e-05	36	829	9.879e-01	5.941e-05	2.980e-03	5.000e-05	15	825	9.964e-01	2.273e-02	2.928e-03	4.913e-05	3	823	9.989e-01	2.169e-02	2.980e-03	5.000e-05	9	825	1.000e+00	2.411e-02	2.980e-03	5.000e-05	18	826	9.886e-01	2.974e-05	2.980e-03	5.000e-05	28	828	1.001e+00	4.394e-05	2.980e-03	5.000e-05	5	823	1.001e+00	2.595e-02	2.980e-03	5.000e-05	10	824
50	831	9.882e-01	4.148e-05	2.980e-03	5.000e-05	96	840	9.904e-01	3.557e-05	2.980e-03	5.000e-05	29	828	1.000e+00	2.258e-02	2.980e-03	5.000e-05	29	828	9.987e-01	2.169e-02	2.980e-03	5.000e-05	27	828	9.986e-01	2.407e-02	2.980e-03	5.000e-05	28	828	9.882e-01	4.292e-05	2.980e-03	5.000e-05	56	833	1.001e+00	5.127e-05	2.980e-03	5.000e-05	29	828	1.000e+00	2.593e-02	2.980e-03	5.000e-05	28	828
58	833	1.000e+00	1.750e-05	2.980e-03	5.000e-05	156	850	1.012e+00	3.900e-05	2.980e-03	5.000e-05	58	833	1.012e+00	2.264e-02	2.980e-03	5.000e-05	58	833	1.002e+00	2.177e-02	2.980e-03	5.000e-05	55	833	9.895e-01	2.409e-02	2.980e-03	5.000e-05	57	833	9.893e-01	1.534e-06	2.980e-03	5.000e-05	86	838	1.002e+00	7.309e-05	2.980e-03	5.000e-05	58	833	1.001e+00	2.595e-02	2.980e-03	5.000e-05	56	833
86	838	9.957e-01	1.583e-04	2.980e-03	5.000e-05	216	860	1.004e+00	1.257e-04	2.980e-03	5.000e-05	87	838	9.987e-01	2.254e-02	2.980e-03	5.000e-05	87	838	1.000e+00	2.173e-02	2.980e-03	5.000e-05	84	838	9.894e-01	2.409e-02	2.980e-03	5.000e-05	85	838	1.001e+00	2.752e-05	2.980e-03	5.000e-05	114	843	1.001e+00	4.407e-05	2.980e-03	5.000e-05	87	838	1.001e+00	2.597e-02	2.980e-03	5.000e-05	86	838
116	843	9.999e-01	4.560e-06	2.980e-03	5.000e-05	276	870	1.004e+00	1.084e-04	2.980e-03	5.000e-05	105	841	1.012e+00	2.263e-02	2.980e-03	5.000e-05	93	838	1.002e+00	2.177e-02	2.980e-03	5.000e-05	99	840	9.794e-01	2.410e-02	2.980e-03	5.000e-05	113	843	1.001e+00	3.507e-05	2.980e-03	5.000e-05	142	848	1.002e+00	8.080e-05	2.980e-03	5.000e-05	95	839	1.002e+00	2.598e-02	2.980e-03	5.000e-05	100	840
140	847	9.988e-01	4.275e-05	2.980e-03	5.000e-05	288	873	9.911e-01	5.752e-05	2.980e-03	5.000e-05	117	843	1.010e+00	2.259e-02	2.980e-03	5.000e-05	116	843	1.001e+00	2.174e-02	2.980e-03	5.000e-05	112	843	1.002e+00	2.415e-02	2.980e-03	5.000e-05	138	847	9.905e-01	4.032e-05	2.980e-03	5.000e-05	148	849	1.003e+00	9.553e-05	2.980e-03	5.000e-05	115	843	1.002e+00	2.599e-02	2.980e-03	5.000e-05	114	843
145	848	9.996e-01	1.474e-05	2.980e-03	5.000e-05	336	881	1.001e+00	3.589e-05	2.980e-03	5.000e-05	144	848	1.013e+00	2.266e-02	2.980e-03	5.000e-05	146	848	1.002e+00	2.178e-02	2.980e-03	5.000e-05	141	848	9.788e-01	2.408e-02	2.980e-03	5.000e-05	141	848	1.001e+00	4.830e-05	2.980e-03	5.000e-05	170	853	1.003e+00	1.175e-04	2.980e-03	5.000e-05	144	848	1.003e+00	2.600e-02	2.980e-03	5.000e-05	142	848
174	853	9.906e-01	4.340e-05	2.980e-03	5.000e-05	396	891	1.014e+00	9.134e-05	2.980e-03	5.000e-05	173	853	1.011e+00	2.261e-02	2.980e-03	5.000e-05	175	853	1.002e+00	2.177e-02	2.980e-03	5.000e-05	169	853	9.896e-01	2.410e-02	2.980e-03	5.000e-05	169	853	9.907e-01	4.749e-05	2.980e-03	5.000e-05	199	858	1.004e+00	1.395e-04	2.980e-03	5.000e-05	172	853	1.002e+00	2.599e-02	2.980e-03	5.000e-05	171	853
202	858	1.002e+00	7.704e-05	2.980e-03	5.000e-05	456	901	9.953e-01	1.820e-04	2.980e-03	5.000e-05	195	856	1.012e+00	2.263e-02	2.980e-03	5.000e-05	183	854	1.002e+00	2.176e-02	2.980e-03	5.000e-05	189	856	9.780e-01	2.406e-02	2.980e-03	5.000e-05	197	858	1.001e+00	3.396e-05	2.980e-03	5.000e-05	227	863	1.004e+00	1.262e-04	2.980e-03	5.000e-05	185	855	1.004e+00	2.605e-02	2.980e-03	5.000e-05	190	856
230	863	1.002e+00	8.682e-05	2.980e-03	5.000e-05	516	912	9.994e-01	5.810e-05	2.980e-03	5.000e-05	202	858	1.013e+00	2.266e-02	2.980e-03	5.000e-05	204	858	1.005e+00	2.184e-02	2.980e-03	5.000e-05	197	858	9.793e-01	2.410e-02	2.980e-03	5.000e-05	226	863	1.000e+00	1.364e-06	2.980e-03	5.000e-05	257	868	1.004e+00	1.392e-04	2.980e-03	5.000e-05	202	858	1.003e+00	2.601e-02	3.006e-03	5.043e-05	200	858
260	868	1.002e+00	5.548e-05	2.980e-03	5.000e-05	576	922	9.934e-01	2.906e-04	2.955e-03	4.957e-05	230	863	1.012e+00	2.264e-02	2.980e-03	5.000e-05	232	863	1.003e+00	2.179e-02	2.980e-03	5.000e-05	226	863	9.771e-01	2.404e-02	2.980e-03	5.000e-05	255	868	1.002e+00	5.473e-05	2.980e-03	5.000e-05	268	870	1.005e+00	1.692e-04	2.980e-03	5.000e-05	230	863	9.921e-01	2.599e-02	2.980e-03	5.000e-05	227	863
290	873	9.909e-01	5.403e-05	2.980e-03	5.000e-05	582	923	9.878e-01	6.518e-04	3.056e-03	5.128e-05	259	868	1.011e+00	2.261e-02	2.980e-03	5.000e-05	262	868	1.002e+00	2.178e-02	2.980e-03	5.000e-05	254	868	9.890e-01	2.408e-02	2.980e-03	5.000e-05	258	868	1.002e+00	7.620e-05	2.980e-03	5.000e-05	284	873	1.004e+00	1.554e-04	2.980e-03	5.000e-05	259	868	9.933e-01	2.602e-02	2.980e-03	5.000e-05	257	868
318	878	1.002e+00	6.912e-05	2.980e-03	5.000e-05	636	932	9.754e-01	1.156e-03	3.031e-03	5.085e-05	285	872	1.012e+00	2.264e-02	2.980e-03	5.000e-05	273	870	1.002e+00	2.177e-02	2.980e-03	5.000e-05	279	872	9.902e-01	2.411e-02	2.980e-03	5.000e-05	283	873	1.002e+00	5.572e-05	2.980e-03	5.000e-05	313	878	1.002e+00	6.784e-05	2.980e-03	5.000e-05	275	870	1.006e+00	2.609e-02	2.980e-03	5.000e-05	280	872
320	878	9.901e-01	2.558e-05	2.954e-03	4.957e-05	696	942	9.400e-01	1.885e-03	2.929e-03	4.915e-05	288	873	1.010e+00	2.258e-02	2.980e-03	5.000e-05	290	873	1.002e+00	2.176e-02	2.980e-03	5.000e-05	283	873	1.000e+00	2.412e-02	2.980e-03	5.000e-05	313	878	1.001e+00	3.581e-05	2.980e-03	5.000e-05	342	883	1.003e+00	9.666e-05	2.980e-03	5.000e-05	289	873	1.005e+00	2.607e-02	2.980e-03	5.000e-05	285	873
348	883	1.000e+00	2.712e-06	2.980e-03	5.000e-05	756	953	8.854e-01	3.493e-03	2.980e-03	5.000e-05	317	878	1.013e+00	2.265e-02	2.980e-03	5.000e-05	318	878	1.001e+00	2.173e-02	2.980e-03	5.000e-05	312	878	9.890e-01	2.408e-02	2.980e-03	5.000e-05	342	883	1.002e+00	6.917e-05	2.980e-03	5.000e-05	370	888	1.015e+00	1.535e-04	3.007e-03	5.046e-05	317	878	1.004e+00	2.604e-02	2.980e-03	5.000e-05	313	878
376	888	9.892e-01	4.994e-06	2.954e-03	4.957e-05	816	963	8.038e-01	6.023e-03	2.853e-03	4.786e-05	346	883	1.012e+00	2.263e-02	2.980e-03	5.000e-05	347	883	1.001e+00	2.173e-02	2.980e-03	5.000e-05	339	883	9.884e-01	2.406e-02	2.980e-03	5.000e-05	369	888	9.998e-01	6.085e-06	2.980e-03	5.000e-05	388	891	1.014e+00	9.918e-05	3.007e-03	5.046e-05	345	883	1.004e+00	2.604e-02	2.980e-03	5.000e-05	342	883
405	893	9.841e-01	1.912e-04	2.954e-03	4.957e-05	876	973	6.767e-01	9.581e-03	2.776e-03	4.658e-05	374	888	1.011e+00	2.261e-02	2.980e-03	5.000e-05	363	885	1.001e+00	2.173e-02	2.980e-03	5.000e-05	368	888	9.870e-01	2.402e-02	2.980e-03	5.000e-05	378	889	9.996e-01	1.341e-05	2.980e-03	5.000e-05	399	893	1.012e+00	3.748e-05	3.007e-03	5.046e-05	365	886	1.002e+00	2.600e-02	2.980e-03	5.000e-05	370	888
410	893	9.741e-01	1.634e-04	2.954e-03	4.957e-05	936	983	5.445e-01	1.406e-02	2.700e-03	4.530e-05	375	888	1.009e+00	2.256e-02	2.980e-03	5.000e-05	377	888	1.001e+00	2.174e-02	2.980e-03	5.000e-05	369	888	9.863e-01	2.400e-02	2.980e-03	5.000e-05	397	893	9.994e-01	1.815e-05	2.980e-03	5.000e-05	428	898	1.010e+00	3.815e-05	3.007e-03	5.046e-05	374	888	1.001e+00	2.597e-02	2.980e-03	5.000e-05	400	893
433	898	9.734e-01	1.882e-04	2.954e-03	4.957e-05	996	993	4.118e-01	2.013e-02	2.700e-03	4.530e-05	402	893	1.007e+00	2.251e-02	2.980e-03	5.000e-05	405	893	1.000e+00	2.172e-02	2.980e-03	5.000e-05	396	893	9.848e-01	2.396e-02	2.980e-03	5.000e-05	426	898	9.860e-01	1.179e-04	2.980e-03	5.000e-05	456	903	1.007e+00	1.590e-04	3.007e-03	5.046e-05	404	893	9.890e-01	2.590e-02	2.980e-03	5.000e-05	434	898
463	903	9.827e-01	2.454e-04	2.954e-03	4.957e-05	1056	1003	2.698e-01	2.489e-02	2.547e-03	4.274e-05	433	898	1.005e+00	2.245e-02	2.980e-03	5.000e-05	435	898	9.983e-01	2.167e-02	2.980e-03	5.000e-05	425	898	9.924e-01	2.389e-02	2.980e-03	5.000e-05	455	903	9.733e-01	1.849e-04	2.980e-03	5.000e-05	485	908	1.004e+00	2.464e-04	3.007e-03	5.046e-05	432	898	9.871e-01	2.585e-02	2.980e-03	5.000e-05	460	901
491	908	9.785e-01	3.971e-04	2.954e-03	4.957e-05	1116	1014	2.170e-01	2.709e-02	2.522e-03	4.231e-05	462	903	1.004e+00	2.242e-02	2.980e-03	5.000e-05	453	901	9.874e-01	2.164e-02	2.954e-03	4.956e-05	454	903	9.801e-01	2.383e-02	2.980e-03	5.000e-05	484	908	9.707e-01	2.832e-04	2.954e-03	4.957e-05	508	912	9.895e-01	3.820e-04	3.007e-03	5.046e-05	455	902	9.740e-01	2.576e-02	2.980e-03	5.000e-05	474	903
500	909	9.769e-01	4.563e-04	2.954e-03	4.957e-05	1170	1023	1.808e-01	2.830e-02	2.496e-03	4.188e-05	465	903	1.002e+00	2.237e-02	2.980e-03	5.000e-05	463	903	9.858e-01	2.159e-02	2.954e-03	4.956e-05	459	903	9.904e-01	2.384e-02	3.006e-03	5.044e-05	498	910	9.667e-01	4.275e-04	2.954e-03	4.957e-05	515	913	9.784e-01	3.772e-04	2.980e-03	5.000e-05	460	903	9.736e-01	2.575e-02	2.980e-03	5.000e-05	532	908
520	913	9.758e-01	4.988e-04	2.954e-03	4.957e-05	1176	1024	1.777e-01	2.848e-02	2.496e-03	4.188e-05	490	908	9.931e-01	2.238e-02	2.954e-03	4.957e-05	492	908	9.831e-01	2.152e-02	2.954e-03	4.956e-05	483	908	9.778e-01	2.377e-02	2.980e-03	5.000e-05	511	913	9.766e-01	4.620e-04	2.954e-03	4.957e-05	543	918	9.856e-01	5.253e-04	2.980e-03	5.000e-05	490	908	9.912e-01	2.568e-02	2.980e-03	5.000e-05	550	908
548	918	9.500e-01	6.461e-04	2.929e-03	4.914e-05	1214	1030	1.651e-01	2.917e-02	2.496e-03	4.188e-05	519	913	9.936e-01	2.238e-02	2.928e-03	4.913e-05	521	913	9.810e-01	2.146e-02	2.954e-03	4.956e-05	512	913	9.724e-01	2.362e-02	2.980e-03	5.000e-05	540	918	9.724e-01	6.164e-04	2.954e-03	4.957e-05	571	923	9.797e-01	7.432e-04	2.980e-03	5.000e-05	519	913	9.657e-01	2.553e-02	2.980e-03	5.000e-05	640	912
577	923	9.409e-01	9.864e-04	2.929e-03	4.914e-05	1236	1034	1.613e-01	2.940e-02	2.496e-03	4.188e-05	549	918	9.917e-01	2.233e-02	2.928e-03	4.913e-05	543	916	9.764e-01	2.134e-02	2.954e-03	4.956e-05	539	918	9.580e-01	2.350e-02	2.954e-03	4.956e-05	570	923	9.544e-01	8.792e-04	2.929e-03	4.914e-05	600	928	9.735e-01	9.728e-04	2.980e-03	5.000e-05	545	917	9.631e-01	2.546e-02	2.980e-03	5.000e-05	641	913
590	925	9.481e-01	1.127e-03	2.929e-03	4.914e-05	1274	1040	1.535e-01	2.980e-02	2.496e-03	4.188e-05	555	919	9.860e-01	2.218e-02	2.954e-03	4.957e-05	550	918	9.729e-01	2.125e-02	2.954e-03	4.956e-05	549	919	9.425e-01	2.336e-02	2.954e-03	4.956e-05	599	928	9.325e-01	1.284e-03	2.929e-03	4.914e-05	628	932	9.548e-01	1.252e-03	2.953e-03	4.954e-05	547	918	9.735e-01	2.546e-02	2.980e-03	5.000e-05	730	914
606	928	9.437e-01	1.293e-03	2.929e-03	4.914e-05	1296	1044	1.495e-01	3.003e-02	2.496e-03	4.188e-05	577	923	9.915e-01	2.207e-02	2.954e-03	4.957e-05	579	923	9.591e-01	2.113e-02	2.927e-03	4.912e-05	569	923	9.492e-01	2.325e-02	2.954e-03	4.956e-05	618	931	9.358e-01	1.577e-03	2.929e-03	4.914e-05	630	933	9.539e-01	1.284e-03	2.953e-03	4.954e-05	581	923	9.546e-01	2.521e-02	2.954e-03	4.957e-05	820	915
636	933	9.208e-01	1.746e-03	2.903e-03	4.871e-05	1356	1054	1.101e-01	3.043e-02	2.471e-03	4.145e-05	606	928	9.837e-01	2.186e-02	2.954e-03	4.957e-05	607	928	9.491e-01	2.086e-02	2.927e-03	4.912e-05	597	928	9.542e-01	2.309e-02	2.954e-03	4.956e-05	628	933	9.221e-01	1.677e-03	2.903e-03	4.871e-05	657	938	9.379e-01	1.892e-03	2.953e-03	4.954e-05	622	928	9.530e-01	2.487e-02	2.954e-03	4.957e-05	910	915
665	938	8.925e-01	2.407e-03	2.903e-03	4.871e-05							635	933	9.659e-01	2.162e-02	2.928e-03	4.913e-05	633	932	9.367e-01	2.053e-02	2.927e-03	4.912e-05	626	933	9.241e-01	2.283e-02	2.928e-03	4.912e-05	657	938	8.978e-01	2.179e-03	2.903e-03	4.871e-05	688	943	9.098e-01	2.536e-03	2.925e-03	4.908e-05	635	929	9.403e-01	2.480e-02	2.954e-03	4.957e-05	1000	916
680	940	8.935e-01	2.809e-03	2.903e-03	4.871e-05							645	934	9.615e-01	2.149e-02	2.928e-03	4.913e-05	636	933	9.352e-01	2.050e-02	2.927e-03	4.912e-05	639	935	9.162e-01	2.260e-02	2.954e-03	4.956e-05	685	943	8.808e-01	2.834e-03	2.877e-03	4.828e-05	716	948	8.843e-01	3.076e-03	2.898e-03	4.862e-05	679	933	9.051e-01	2.439e-02	2.928e-03	4.913e-05	1090	916
693	943	8.766e-01	3.034e-03	2.877e-03	4.828e-05							664	938	9.470e-01	2.135e-02	2.902e-03	4.870e-05	664	938	9.185e-01	2.028e-02	2.901e-03	4.867e-05	654	938	8.779e-01	2.212e-02	2.954e-03	4.956e-05	715	948	8.078e-01	3.865e-03	2.852e-03	4.784e-05	746	953	8.556e-01	4.226e-03	2.898e-03	4.862e-05	725	935	9.028e-01	2.400e-02	2.928e-03	4.913e-05	1180	916
723	948	8.339e-01	3.819e-03	2.852e-03	4.784e-05							692	943	9.362e-01	2.076e-02	2.902e-03	4.870e-05	693	943	8.927e-01	1.983e-02	2.875e-03	4.823e-05	684	943	8.909e-01	2.184e-02	2.902e-03	4.868e-05	738	952	8.133e-01	4.611e-03	2.826e-03	4.741e-05	748	953	8.435e-01	4.233e-03	2.871e-03	4.817e-05	797	938	8.754e-01	2.317e-02	2.902e-03	4.870e-05	1270	916
751	953	8.062e-01	4.958e-03	2.826e-03	4.741e-05							722	948	9.143e-01	2.041e-02	2.876e-03	4.826e-05	721	948	8.602e-01	1.919e-02	2.848e-03	4.779e-05	712	948	8.615e-01	2.128e-02	2.875e-03	4.825e-05	744	953	8.101e-01	4.740e-03	2.826e-03	4.741e-05	773	958	8.193e-01	5.227e-03	2.871e-03	4.817e-05	815	938	8.604e-01	2.304e-02	2.876e-03	4.826e-05	1360	916
770	956	7.832e-01	5.921e-03	2.826e-03	4.741e-05							735	950	9.082e-01	2.023e-02	2.876e-03	4.826e-05	723	948	8.595e-01	1.917e-02	2.848e-03	4.779e-05	729	951	8.055e-01	2.062e-02	2.875e-03	4.825e-05	772	958	7.424e-01	6.044e-03	2.774e-03	4.655e-05	803	963	7.722e-01	6.700e-03	2.843e-03	4.771e-05	905	940	8.178e-01	2.205e-02	2.850e-03	4.783e-05	1450	916
780	958	7.559e-01	6.574e-03	2.826e-03	4.741e-05							751	953	8.634e-01	1.980e-02	2.825e-03	4.739e-05	750	953	8.284e-01	1.855e-02	2.822e-03	4.735e-05	740	953	8.039e-01	2.020e-02	2.902e-03	4.868e-05	802	963	6.920e-01	7.663e-03	2.749e-03	4.612e-05	831	968	7.097e-01	8.326e-03	2.789e-03	4.679e-05	995	940	7.901e-01	2.115e-02	2.850e-03	4.783e-05	1540	916
811	963	6.869e-01	7.966e-03	2.774e-03	4.655e-05							780	958	8.126e-01	1.891e-02	2.799e-03	4.696e-05	778	958	7.981e-01	1.765e-02	2.822e-03	4.735e-05	769	958	7.693e-01	1.946e-02	2.849e-03	4.781e-05	830	968	6.225e-01	9.585e-03	2.723e-03	4.569e-05	861	973	6.490e-01	1.048e-02	2.761e-03	4.633e-05	1085	941	7.519e-01	2.027e-02	2.825e-03	4.739e-05	1630	916
838	968	6.140e-01	1.007e-02	2.723e-03	4.569e-05							809	963	7.693e-01	1.790e-02	2.773e-03	4.652e-05	807	963	7.529e-01	1.656e-02	2.795e-03	4.690e-05	798	963	7.203e-01	1.825e-02	2.797e-03	4.693e-05	858	972	5.804e-01	1.151e-02	2.697e-03	4.526e-05	868	974	6.199e-01	1.120e-02	2.761e-03	4.633e-05	1175	941	7.182e-01	1.952e-02	2.799e-03	4.696e-05	1720	916
860	971	6.081e-01	1.156e-02	2.723e-03	4.569e-05							825	965	7.452e-01	1.714e-02	2.799e-03	4.696e-05	813	964	7.408e-01	1.650e-02	2.769e-03	4.646e-05	819	966	6.802e-01	1.732e-02	2.797e-03	4.693e-05	859	973	5.796e-01	1.154e-02	2.697e-03	4.526e-05	893	978	5.695e-01	1.294e-02	2.707e-03	4.541e-05	1265	941	6.653e-01	1.854e-02	2.773e-03	4.652e-05	1810	916
868	973	5.771e-01	1.241e-02	2.697e-03	4.526e-05							838	968	7.014e-01	1.646e-02	2.773e-03	4.652e-05	836	968	7.000e-01	1.554e-02	2.743e-03	4.602e-05	825	968	6.553e-01	1.690e-02	2.771e-03	4.649e-05	894	978	4.963e-01	1.421e-02	2.646e-03	4.440e-05	933	983	4.719e-01	1.633e-02	2.652e-03	4.450e-05	1355	941	6.419e-01	1.771e-02	2.747e-03	4.609e-05	1900	916
897	978	5.039e-01	1.465e-02	2.672e-03	4.483e-05							869	973	6.726e-01	1.509e-02	2.747e-03	4.609e-05	865	973	6.330e-01	1.409e-02	2.690e-03	4.513e-05	855	973	5.771e-01	1.508e-02	2.745e-03	4.605e-05	939	983	3.933e-01	1.789e-02	2.595e-03	4.353e-05	988	987	3.863e-01	1.997e-02	2.625e-03	4.404e-05	1445	941	6.261e-01	1.715e-02	2.747e-03	4.609e-05	1990	916
927	983	4.315e-01	1.759e-02	2.620e-03	4.397e-05							905	978	6.125e-01	1.339e-02	2.695e-03	4.522e-05	902	978	5.482e-01	1.199e-02	2.664e-03	4.469e-05	880	976	5.256e-01	1.371e-02	2.692e-03	4.518e-05	978	986	3.200e-01	2.091e-02	2.569e-03	4.310e-05	991	988	3.650e-01	2.028e-02	2.597e-03	4.358e-05	1535	941	5.766e-01	1.628e-02	2.721e-03	4.565e-05	2080	916
950	986	3.741e-01	1.983e-02	2.595e-03	4.353e-05							915	979	5.958e-01	1.283e-02	2.695e-03	4.522e-05	903	978	5.645e-01	1.212e-02	2.664e-03	4.469e-05	890	978	5.225e-01	1.309e-02	2.692e-03	4.518e-05	1012	988	2.823e-01	2.292e-02	2.543e-03	4.267e-05	1108	992	2.380e-01	2.544e-02	2.543e-03	4.266e-05	1625	941	5.224e-01	1.528e-02	2.695e-03	4.522e-05	2170	916
956	988	3.514e-01	2.026e-02	2.595e-03	4.353e-05							953	983	5.159e-01	1.080e-02	2.643e-03	4.435e-05	951	983	4.708e-01	9.650e-03	2.611e-03	4.381e-05	909	980	4.636e-01	1.192e-02	2.666e-03	4.474e-05	1098	990	1.776e-01	2.696e-02	2.492e-03	4.181e-05	1128	993	2.068e-01	2.625e-02	2.515e-03	4.220e-05	1715	941	5.395e-01	1.491e-02	2.695e-03	4.522e-05	2260	917
985	993	3.026e-01	2.287e-02	2.569e-03	4.310e-05							1005	986	4.071e-01	8.164e-03	2.565e-03	4.304e-05	993	985	3.884e-01	7.575e-03	2.558e-03	4.292e-05	933	983	4.283e-01	1.057e-02	2.640e-03	4.430e-05	1218	992	1.263e-01	2.894e-02	2.466e-03	4.138e-05	1228	994	1.773e-01	2.791e-02	2.515e-03	4.220e-05	1805	941	5.269e-01	1.443e-02	2.695e-03	4.522e-05	2350	917
1015	998	2.353e-01	2.489e-02	2.543e-03	4.267e-05							1033	988	3.421e-01	6.716e-03	2.539e-03	4.261e-05	1034	988	3.383e-01	6.233e-03	2.532e-03	4.248e-05	999	987	3.056e-01	6.907e-03	2.588e-03	4.342e-05	1272	992	1.218e-01	2.919e-02	2.466e-03	4.138e-05	1348	994	1.471e-01	2.866e-02	2.488e-03	4.174e-05	1895	941	4.743e-01	1.346e-02	2.669e-03	4.478e-05	2440	917
1040	1002	2.132e-01	2.612e-02	2.518e-03	4.224e-05							1095	989	2.964e-01	4.897e-03	2.539e-03	4.261e-05	1083	989	2.802e-01	4.691e-03	2.505e-03	4.204e-05	1005	988	3.027e-01	6.793e-03	2.588e-03	4.342e-05	1302	993	1.185e-01	2.938e-02	2.466e-03	4.138e-05	1468	995	1.322e-01	2.950e-02	2.488e-03	4.174e-05	1985	941	4.381e-01	1.260e-02	2.669e-03	4.478e-05	2530	917
1046	1003	2.117e-01	2.621e-02	2.518e-03	4.224e-05							1185	991	1.726e-01	2.827e-03	2.462e-03	4.130e-05	1173	991	2.168e-01	3.330e-03	2.479e-03	4.159e-05	1089	990	2.429e-01	4.597e-03	2.562e-03	4.298e-05	1338	993	1.096e-01	2.989e-02	2.466e-03	4.138e-05	1588	995	1.049e-01	3.007e-02	2.461e-03	4.128e-05	2075	942	4.275e-01	1.218e-02	2.643e-03	4.435e-05	2620	917
1074	1008	1.551e-01	2.758e-02	2.492e-03	4.181e-05							1275	992	1.508e-01	2.893e-03	2.436e-03	4.087e-05	1263	991	1.766e-01	2.836e-03	2.453e-03	4.115e-05	1179	992	1.278e-01	2.324e-03	2.509e-03	4.211e-05	1398	993	8.957e-02	3.008e-02	2.441e-03	4.095e-05	1708	995	9.974e-02	3.036e-02	2.461e-03	4.128e-05	2165	942	4.288e-01	1.169e-02	2.643e-03	4.435e-05	2710	917
1103	1013	1.646e-01	2.796e-02	2.492e-03	4.181e-05							1365	992	1.382e-01	3.095e-03	2.436e-03	4.087e-05	1353	992	1.394e-01	2.646e-03	2.426e-03	4.071e-05	1214	993	1.254e-01	2.252e-03	2.509e-03	4.211e-05	1458	993	8.423e-02	3.038e-02	2.441e-03	4.095e-05	1828	995	9.571e-02	3.059e-02	2.461e-03	4.128e-05	2255	942	4.150e-01	1.115e-02	2.643e-03	4.435e-05	2800	917
1130	1017	1.546e-01	2.853e-02	2.492e-03	4.181e-05							1424	993	1.491e-01	3.545e-03	2.436e-03	4.087e-05	1443	992	1.356e-01	2.704e-03	2.426e-03	4.071e-05	1269	993	1.357e-01	2.320e-03	2.509e-03	4.211e-05	1578	993	7.280e-02	3.104e-02	2.441e-03	4.095e-05	1896	995	9.371e-02	3.071e-02	2.461e-03	4.128e-05	2345	942	3.871e-01	1.058e-02	2.617e-03	4.391e-05	2890	917
1133	1018	1.572e-01	2.839e-02	2.492e-03	4.181e-05							1455	992	1.249e-01	3.406e-03	2.436e-03	4.087e-05	1533	992	1.302e-01	2.803e-03	2.426e-03	4.071e-05	1359	993	1.485e-01	2.540e-03	2.509e-03	4.211e-05	1698	993	6.757e-02	3.134e-02	2.441e-03	4.095e-05	1948	994	9.218e-02	3.079e-02	2.461e-03	4.128e-05	2435	942	3.573e-01	9.957e-03	2.617e-03	4.391e-05	2980	917
1163	1023	1.307e-01	2.897e-02	2.466e-03	4.138e-05							1545	993	1.180e-01	3.604e-03	2.436e-03	4.087e-05	1623	992	1.204e-01	3.026e-03	2.426e-03	4.071e-05	1449	993	1.256e-01	2.155e-03	2.483e-03	4.167e-05	1818	993	4.620e-02	3.158e-02	2.415e-03	4.052e-05	2068	995	7.047e-02	3.102e-02	2.433e-03	4.083e-05	2525	942	3.298e-01	9.435e-03	2.591e-03	4.348e-05	3070	916
1193	1028	1.052e-01	2.948e-02	2.441e-03	4.095e-05							1635	993	1.261e-01	4.156e-03	2.462e-03	4.130e-05	1713	992	1.156e-01	3.156e-03	2.426e-03	4.071e-05	1539	993	1.171e-01	2.088e-03	2.483e-03	4.167e-05	1938	993	3.742e-02	3.209e-02	2.415e-03	4.052e-05	2188	995	6.838e-02	3.114e-02	2.433e-03	4.083e-05	2615	942	3.169e-01	8.905e-03	2.591e-03	4.348e-05	3160	916
1194	1028	1.022e-01	2.964e-02	2.466e-03	4.138e-05							1725	993	1.237e-01	4.233e-03	2.462e-03	4.130e-05	1803	992	8.738e-02	3.219e-03	2.400e-03	4.027e-05	1629	993	1.142e-01	2.081e-03	2.483e-03	4.167e-05	2058	993	3.894e-02	3.199e-02	2.415e-03	4.052e-05	2308	995	6.609e-02	3.127e-02	2.433e-03	4.083e-05	2705	942	3.282e-01	8.773e-03	2.591e-03	4.348e-05	3250	916
1220	1032	9.629e-02	2.999e-02	2.441e-03	4.095e-05							1799	993	1.194e-01	4.364e-03	2.462e-03	4.130e-05	1844	993	8.492e-02	3.306e-03	2.400e-03	4.027e-05	1719	993	9.694e-02	2.206e-03	2.509e-03	4.211e-05	2178	993	3.529e-02	3.220e-02	2.415e-03	4.052e-05	2428	995	6.774e-02	3.117e-02	2.433e-03	4.083e-05	2795	942	3.203e-01	8.448e-03	2.591e-03	4.348e-05	3340	917
1223	1033	9.847e-02	2.986e-02	2.441e-03	4.095e-05							1815	993	1.175e-01	4.430e-03	2.462e-03	4.130e-05	1893	992	8.467e-02	3.315e-03	2.400e-03	4.027e-05	1809	994	7.759e-02	1.886e-03	2.483e-03	4.167e-05	2298	993	3.604e-02	3.214e-02	2.415e-03	4.052e-05	2548	995	6.550e-02	3.129e-02	2.433e-03	4.083e-05	2885	942	2.937e-01	7.953e-03	2.565e-03	4.304e-05	3430	916
1254	1038	9.239e-02	3.020e-02	2.441e-03	4.095e-05							1905	993	8.317e-02	3.920e-03	2.410e-03	4.043e-05	1983	992	8.271e-02	3.386e-03	2.400e-03	4.027e-05	1899	993	5.805e-02	1.561e-03	2.457e-03	4.123e-05	2418	993	3.669e-02	3.210e-02	2.415e-03	4.052e-05	2668	994	6.693e-02	3.121e-02	2.433e-03	4.083e-05	2975	942	2.834e-01	7.531e-03	2.565e-03	4.304e-05	3520	917
1273	1041	9.171e-02	3.024e-02	2.441e-03	4.095e-05							1995	993	1.089e-01	4.710e-03	2.462e-03	4.130e-05	2073	992	7.884e-02	3.525e-03	2.400e-03	4.027e-05	1989	994	7.298e-02	1.972e-03	2.483e-03	4.167e-05	2538	993	1.771e-02	3.220e-02	2.389e-03	4.009e-05							3065	942	2.744e-01	7.158e-03	2.565e-03	4.304e-05	3610	917
1284	1043	8.817e-02	3.044e-02	2.441e-03	4.095e-05							2085	993	7.654e-02	4.170e-03	2.410e-03	4.043e-05	2163	992	7.637e-02	3.619e-03	2.400e-03	4.027e-05	2056	993	7.110e-02	2.014e-03	2.483e-03	4.167e-05	2658	993	1.613e-02	3.228e-02	2.389e-03	4.009e-05							3155	942	2.654e-01	6.785e-03	2.565e-03	4.304e-05	3700	917
1310	1047	7.657e-02	3.011e-02	2.441e-03	4.095e-05							2175	993	7.161e-02	4.364e-03	2.410e-03	4.043e-05	2253	992	7.419e-02	3.700e-03	2.400e-03	4.027e-05	2079	993	7.805e-02	1.878e-03	2.457e-03	4.123e-05	2778	993	1.608e-02	3.227e-02	2.389e-03	4.009e-05							3245	942	2.594e-01	6.538e-03	2.565e-03	4.304e-05	3790	917
1314	1048	9.503e-02	3.003e-02	2.441e-03	4.095e-05							2265	993	8.609e-02	4.703e-03	2.436e-03	4.087e-05	2298	993	7.320e-02	3.739e-03	2.400e-03	4.027e-05	2169	993	6.961e-02	2.042e-03	2.483e-03	4.167e-05	2898	993	1.525e-02	3.231e-02	2.389e-03	4.009e-05							3335	942	2.374e-01	6.224e-03	2.539e-03	4.261e-05	3880	917
1344	1053	7.282e-02	3.030e-02	2.441e-03	4.095e-05							2355	993	8.251e-02	4.829e-03	2.436e-03	4.087e-05	2343	992	7.400e-02	3.706e-03	2.400e-03	4.027e-05	2259	993	6.696e-02	2.101e-03	2.483e-03	4.167e-05	3018	993	1.265e-02	3.245e-02	2.389e-03	4.009e-05							3425	942	2.300e-01	5.916e-03	2.539e-03	4.261e-05	3970	917
												2445	993	8.187e-02	4.851e-03	2.436e-03	4.087e-05	2349	992	7.228e-02	3.772e-03	2.400e-03	4.027e-05	2349	993	6.442e-02	2.166e-03	2.483e-03	4.167e-05	3138	992	1.215e-02	3.247e-02	2.389e-03	4.009e-05							3515	942	2.254e-01	5.725e-03	2.539e-03	4.261e-05	4060	917
												2535	993	8.107e-02	4.875e-03	2.436e-03	4.087e-05	2433	992	7.262e-02	3.755e-03	2.400e-03	4.027e-05	2439	993	6.349e-02	2.181e-03	2.483e-03	4.167e-05	3258	993	1.088e-02	3.253e-02	2.389e-03	4.009e-05							3605	942	2.228e-01	5.619e-03	2.539e-03	4.261e-05	4150	917
												2536	993	8.157e-02	4.854e-03	2.436e-03	4.087e-05	2523	992	7.271e-02	3.747e-03	2.400e-03	4.027e-05	2529	993	4.712e-02	1.819e-03	2.457e-03	4.123e-05	3378	993	8.770e-03	3.265e-02	2.389e-03	4.009e-05							3695	942	2.174e-01	5.397e-03	2.539e-03	4.261e-05	4240	917
												2625	993	8.053e-02	4.888e-03	2.436e-03	4.087e-05	2613	992	7.153e-02	3.791e-03	2.400e-03	4.027e-05	2619	994	4.704e-02	1.814e-03	2.457e-03	4.123e-05	3498	992	9.297e-03	3.260e-02	2.389e-03	4.009e-05							3785	942	2.139e-01	5.254e-03	2.539e-03	4.261e-05	4330	917
												2715	993	7.718e-02	5.009e-03	2.436e-03	4.087e-05	2703	992	7.159e-02	3.787e-03	2.400e-03	4.027e-05	2709	993	4.592e-02	1.844e-03	2.457e-03	4.123e-05	3618	992	1.104e-02	3.248e-02	2.389e-03	4.009e-05							3875	942	2.104e-01	5.108e-03	2.539e-03	4.261e-05	4420	917
												2805	993	8.085e-02	4.851e-03	2.436e-03	4.087e-05	2793	992	6.783e-02	3.926e-03	2.400e-03	4.027e-05	2799	993	7.156e-02	1.961e-03	2.457e-03	4.123e-05	3738	992	1.276e-02	3.238e-02	2.389e-03	4.009e-05							3965	942	2.089e-01	5.054e-03	2.539e-03	4.261e-05	4510	917
												2895	993	5.036e-02	4.235e-03	2.384e-03	4.000e-05	2883	992	4.959e-02	3.710e-03	2.373e-03	3.982e-05	2889	993	4.726e-02	1.770e-03	2.457e-03	4.123e-05	3858	992	1.092e-02	3.247e-02	2.389e-03	4.009e-05							4055	942	2.025e-01	4.794e-03	2.539e-03	4.261e-05	4600	917
												2985	993	5.204e-02	4.159e-03	2.384e-03	4.000e-05	2973	992	4.832e-02	3.763e-03	2.373e-03	3.982e-05	2979	993	5.145e-02	1.640e-03	2.457e-03	4.123e-05	3978	992	1.853e-02	3.200e-02	2.389e-03	4.009e-05							4145	942	1.833e-01	4.589e-03	2.514e-03	4.217e-05	4690	917
												3075	993	7.208e-02	4.313e-03	2.384e-03	4.000e-05	3063	992	5.070e-02	3.660e-03	2.373e-03	3.982e-05	3069	993	7.532e-02	1.854e-03	2.457e-03	4.123e-05	4098	992	1.861e-02	3.198e-02	2.389e-03	4.009e-05							4235	942	1.771e-01	4.333e-03	2.514e-03	4.217e-05	4780	917
												3165	993	8.422e-02	4.740e-03	2.410e-03	4.043e-05	3153	992	5.087e-02	3.646e-03	2.373e-03	3.982e-05	3159	993	5.103e-02	1.630e-03	2.457e-03	4.123e-05	4218	992	1.907e-02	3.194e-02	2.389e-03	4.009e-05							4325	942	1.496e-01	3.806e-03	2.514e-03	4.217e-05	4870	916
												3255	993	8.650e-02	4.647e-03	2.410e-03	4.043e-05	3243	992	5.403e-02	3.511e-03	2.373e-03	3.982e-05	3249	993	5.098e-02	1.615e-03	2.457e-03	4.123e-05	4338	992	2.270e-02	3.170e-02	2.389e-03	4.009e-05							4415	942	1.727e-01	4.157e-03	2.514e-03	4.217e-05	4960	917
												3345	993	6.479e-02	4.556e-03	2.410e-03	4.043e-05	3333	992	4.699e-02	3.799e-03	2.373e-03	3.982e-05	3339	993	7.333e-02	1.863e-03	2.457e-03	4.123e-05	4458	987	2.532e-02	3.154e-02	2.389e-03	4.009e-05							4505	942	1.688e-01	3.995e-03	2.514e-03	4.217e-05	5050	917
												3435	993	6.961e-02	4.390e-03	2.384e-03	4.000e-05	3423	992	5.034e-02	3.658e-03	2.373e-03	3.982e-05	3429	993	7.694e-02	1.789e-03	2.457e-03	4.123e-05													4595	942	1.637e-01	3.785e-03	2.514e-03	4.217e-05	5140	917
												3525	993	7.142e-02	4.304e-03	2.384e-03	4.000e-05	3513	992	5.194e-02	3.588e-03	2.373e-03	3.982e-05	3519	993	7.609e-02	1.785e-03	2.457e-03	4.123e-05													4685	942	1.623e-01	3.729e-03	2.514e-03	4.217e-05	5230	917
												3615	993	7.454e-02	4.175e-03	2.384e-03	4.000e-05	3603	992	5.306e-02	3.527e-03	2.373e-03	3.982e-05	3609	993	7.576e-02	1.786e-03	2.457e-03	4.123e-05													4775	942	1.595e-01	3.616e-03	2.514e-03	4.217e-05	5320	917
												3705	993	7.400e-02	4.198e-03	2.384e-03	4.000e-05	3693	992	5.267e-02	3.538e-03	2.373e-03	3.982e-05	3699	993	6.254e-02	1.377e-03	2.431e-03	4.079e-05													4865	942	1.590e-01	3.599e-03	2.514e-03	4.217e-05	5410	917
												3795	993	7.618e-02	4.104e-03	2.384e-03	4.000e-05	3783	992	5.710e-02	3.353e-03	2.373e-03	3.982e-05	3789	993	5.103e-02	1.556e-03	2.457e-03	4.123e-05													4955	942	1.556e-01	3.460e-03	2.514e-03	4.217e-05	5500	917
												3885	993	7.413e-02	4.176e-03	2.384e-03	4.000e-05	3873	992	6.227e-02	3.145e-03	2.373e-03	3.982e-05	3879	993	4.784e-02	1.632e-03	2.457e-03	4.123e-05													5045	942	1.533e-01	3.372e-03	2.514e-03	4.217e-05	5590	917
												3975	993	6.955e-02	4.340e-03	2.384e-03	4.000e-05	3963	992	6.574e-02	3.005e-03	2.373e-03	3.982e-05	3969	993	5.537e-02	1.483e-03	2.431e-03	4.079e-05													5135	942	1.514e-01	3.299e-03	2.514e-03	4.217e-05	5680	917
												4065	993	6.851e-02	4.385e-03	2.384e-03	4.000e-05	4053	992	6.794e-02	2.915e-03	2.373e-03	3.982e-05	4059	993	5.620e-02	1.462e-03	2.431e-03	4.079e-05													5225	942	1.519e-01	3.317e-03	2.514e-03	4.217e-05	5770	917
												4155	993	6.730e-02	4.431e-03	2.384e-03	4.000e-05	4143	992	6.667e-02	2.952e-03	2.373e-03	3.982e-05	4149	993	5.435e-02	1.498e-03	2.431e-03	4.079e-05													5315	942	1.502e-01	3.253e-03	2.514e-03	4.217e-05	5860	917
												4245	993	8.019e-02	4.799e-03	2.410e-03	4.043e-05	4233	992	6.758e-02	2.913e-03	2.373e-03	3.982e-05	4239	993	6.321e-02	2.012e-03	2.457e-03	4.123e-05													5405	942	1.481e-01	3.175e-03	2.514e-03	4.217e-05	5950	917
												4335	993	7.951e-02	4.813e-03	2.410e-03	4.043e-05	4323	992	8.014e-02	3.322e-03	2.400e-03	4.027e-05	4329	993	5.277e-02	1.512e-03	2.431e-03	4.079e-05													5495	942	1.476e-01	3.156e-03	2.514e-03	4.217e-05	6040	917
												4425	993	8.018e-02	4.777e-03	2.410e-03	4.043e-05	4413	992	6.527e-02	2.990e-03	2.373e-03	3.982e-05	4419	993	5.880e-02	1.370e-03	2.431e-03	4.079e-05													5585	942	1.481e-01	3.174e-03	2.514e-03	4.217e-05	6130	917
												4515	993	6.443e-02	4.510e-03	2.384e-03	4.000e-05	4503	992	6.619e-02	2.949e-03	2.373e-03	3.982e-05	4509	993	5.856e-02	1.366e-03	2.431e-03	4.079e-05													5675	942	1.451e-01	3.064e-03	2.514e-03	4.217e-05	6220	917
												4605	993	6.831e-02	4.346e-03	2.384e-03	4.000e-05	4593	992	6.396e-02	3.021e-03	2.373e-03	3.982e-05	4599	993	6.658e-02	1.268e-03	2.431e-03	4.079e-05													5765	942	1.442e-01	3.029e-03	2.514e-03	4.217e-05	6310	917
												4695	993	8.013e-02	4.739e-03	2.410e-03	4.043e-05	4683	992	6.385e-02	3.019e-03	2.373e-03	3.982e-05	4689	993	6.952e-02	1.250e-03	2.431e-03	4.079e-05													5807	942	1.438e-01	3.013e-03	2.514e-03	4.217e-05	6400	917
												4785	993	7.194e-02	4.185e-03	2.384e-03	4.000e-05	4773	992	6.260e-02	3.055e-03	2.373e-03	3.982e-05	4779	993	6.022e-02	1.315e-03	2.431e-03	4.079e-05													5855	942	1.442e-01	3.031e-03	2.514e-03	4.217e-05	6490	917
												4875	993	8.001e-02	4.728e-03	2.410e-03	4.043e-05	4863	992	6.258e-02	3.047e-03	2.373e-03	3.982e-05	4869	993	6.129e-02	1.292e-03	2.431e-03	4.079e-05													5945	942	1.427e-01	2.976e-03	2.514e-03	4.217e-05	6580	917
												4965	993	8.264e-02	4.616e-03	2.410e-03	4.043e-05	4953	992	6.454e-02	2.965e-03	2.373e-03	3.982e-05	4959	993	6.107e-02	1.288e-03	2.431e-03	4.079e-05													6035	942	1.423e-01	2.960e-03	2.514e-03	4.217e-05	6670	917
												5055	993	8.354e-02	4.574e-03	2.410e-03	4.043e-05	5043	992	6.316e-02	3.011e-03	2.373e-03	3.982e-05	5049	993	5.920e-02	1.301e-03	2.431e-03	4.079e-05													6125	942	1.422e-01	2.959e-03	2.514e-03	4.217e-05	6760	917
												5145	993	8.208e-02	4.609e-03	2.410e-03	4.043e-05	5133	992	5.791e-02	3.191e-03	2.373e-03	3.982e-05	5139	993	5.676e-02	1.330e-03	2.431e-03	4.079e-05													6215	942	1.418e-01	2.943e-03	2.514e-03	4.217e-05	6850	917
												5235	993	8.222e-02	4.597e-03	2.410e-03	4.043e-05	5223	992	5.837e-02	3.164e-03	2.373e-03	3.982e-05	5229	993	5.826e-02	1.299e-03	2.431e-03	4.079e-05													6305	942	1.250e-01	2.791e-03	2.488e-03	4.174e-05	6940	917
												5325	993	8.456e-02	4.479e-03	2.410e-03	4.043e-05	5313	992	5.733e-02	3.206e-03	2.373e-03	3.982e-05	5319	993	5.534e-02	1.337e-03	2.431e-03	4.079e-05													6395	942	1.226e-01	2.699e-03	2.488e-03	4.174e-05	7030	917
												5415	993	8.653e-02	4.392e-03	2.410e-03	4.043e-05	5403	992	5.716e-02	3.210e-03	2.373e-03	3.982e-05	5409	993	5.904e-02	1.267e-03	2.431e-03	4.079e-05													6485	942	1.224e-01	2.689e-03	2.488e-03	4.174e-05	7120	917
												5505	993	9.265e-02	4.151e-03	2.410e-03	4.043e-05	5493	992	5.663e-02	3.221e-03	2.373e-03	3.982e-05	5499	993	5.874e-02	1.259e-03	2.431e-03	4.079e-05													6575	942	1.224e-01	2.690e-03	2.488e-03	4.174e-05	7210	917
												5595	993	7.759e-02	3.862e-03	2.384e-03	4.000e-05	5583	992	5.622e-02	3.233e-03	2.373e-03	3.982e-05	5589	993	6.336e-02	1.769e-03	2.457e-03	4.123e-05													6665	942	1.224e-01	2.688e-03	2.488e-03	4.174e-05	7300	917
												5685	993	9.213e-02	4.131e-03	2.410e-03	4.043e-05	5673	992	5.848e-02	3.123e-03	2.373e-03	3.982e-05	5679	993	6.331e-02	1.755e-03	2.457e-03	4.123e-05													6755	942	1.191e-01	2.562e-03	2.488e-03	4.174e-05	7390	917
												5775	993	8.769e-02	4.288e-03	2.410e-03	4.043e-05	5763	992	5.665e-02	3.187e-03	2.373e-03	3.982e-05	5769	993	5.551e-02	1.276e-03	2.431e-03	4.079e-05													6845	942	1.186e-01	2.542e-03	2.488e-03	4.174e-05	7480	917
												5865	993	9.148e-02	4.141e-03	2.410e-03	4.043e-05	5853	992	6.146e-02	2.989e-03	2.373e-03	3.982e-05	5859	993	6.051e-02	1.204e-03	2.431e-03	4.079e-05													6935	942	1.181e-01	2.524e-03	2.488e-03	4.174e-05	7570	917
												5955	993	9.063e-02	4.157e-03	2.410e-03	4.043e-05	5943	992	6.413e-02	2.872e-03	2.373e-03	3.982e-05	5949	993	5.927e-02	1.208e-03	2.431e-03	4.079e-05													7025	942	1.171e-01	2.489e-03	2.488e-03	4.174e-05	7660	917
												6045	993	7.945e-02	3.745e-03	2.384e-03	4.000e-05	6033	992	6.178e-02	2.953e-03	2.373e-03	3.982e-05	6039	993	6.170e-02	1.177e-03	2.431e-03	4.079e-05													7115	942	1.157e-01	2.434e-03	2.488e-03	4.174e-05	7750	917
												6135	992	7.832e-02	3.773e-03	2.384e-03	4.000e-05	6123	992	6.291e-02	2.905e-03	2.373e-03	3.982e-05	6129	993	6.218e-02	1.166e-03	2.431e-03	4.079e-05													7205	942	1.147e-01	2.399e-03	2.488e-03	4.174e-05	7840	917
												6225	993	7.886e-02	3.750e-03	2.384e-03	4.000e-05	6213	992	6.241e-02	2.914e-03	2.373e-03	3.982e-05	6219	993	6.752e-02	1.174e-03	2.431e-03	4.079e-05													7295	942	1.171e-01	2.488e-03	2.488e-03	4.174e-05	7930	917
												6315	993	8.859e-02	4.195e-03	2.410e-03	4.043e-05	6303	992	6.066e-02	2.969e-03	2.373e-03	3.982e-05	6309	992	6.481e-02	1.155e-03	2.431e-03	4.079e-05													7385	942	1.133e-01	2.347e-03	2.488e-03	4.174e-05	8020	917
												6405	993	7.810e-02	3.758e-03	2.384e-03	4.000e-05	6393	992	6.188e-02	2.914e-03	2.373e-03	3.982e-05	6399	993	6.593e-02	1.159e-03	2.431e-03	4.079e-05													7475	942	1.147e-01	2.400e-03	2.488e-03	4.174e-05	8110	917
												6495	993	8.866e-02	4.158e-03	2.410e-03	4.043e-05	6483	992	6.090e-02	2.939e-03	2.373e-03	3.982e-05	6489	993	5.527e-02	9.572e-04	2.405e-03	4.035e-05													7565	942	1.128e-01	2.331e-03	2.488e-03	4.174e-05	8200	917
												6585	993	8.573e-02	4.268e-03	2.410e-03	4.043e-05	6573	992	5.987e-02	2.969e-03	2.373e-03	3.982e-05	6579	992	6.366e-02	1.133e-03	2.431e-03	4.079e-05													7655	942	1.114e-01	2.280e-03	2.488e-03	4.174e-05	8290	917
												6675	993	8.541e-02	4.273e-03	2.410e-03	4.043e-05	6663	992	6.892e-02	3.448e-03	2.400e-03	4.027e-05	6669	992	6.335e-02	1.129e-03	2.431e-03	4.079e-05													7745	942	1.104e-01	2.245e-03	2.488e-03	4.174e-05	8380	917
												6765	992	7.443e-02	3.863e-03	2.384e-03	4.000e-05	6753	992	6.788e-02	3.469e-03	2.400e-03	4.027e-05	6759	992	6.375e-02	1.126e-03	2.431e-03	4.079e-05													7835	942	1.100e-01	2.229e-03	2.488e-03	4.174e-05	8470	917
												6855	992	8.291e-02	4.339e-03	2.410e-03	4.043e-05	6843	992	5.749e-02	3.023e-03	2.373e-03	3.982e-05	6849	993	6.297e-02	1.117e-03	2.431e-03	4.079e-05													7925	942	1.128e-01	2.331e-03	2.488e-03	4.174e-05	8560	917
												6945	992	8.106e-02	4.406e-03	2.410e-03	4.043e-05	6933	992	5.797e-02	3.006e-03	2.373e-03	3.982e-05	6939	993	5.393e-02	9.380e-04	2.405e-03	4.035e-05													8015	942	1.124e-01	2.314e-03	2.488e-03	4.174e-05	8650	917
												7035	992	7.949e-02	4.461e-03	2.410e-03	4.043e-05	7023	992	5.630e-02	3.055e-03	2.373e-03	3.982e-05	7029	992	5.957e-02	1.098e-03	2.431e-03	4.079e-05													8105	942	1.119e-01	2.297e-03	2.488e-03	4.174e-05	8740	917
												7125	992	7.760e-02	4.521e-03	2.410e-03	4.043e-05	7113	992	5.740e-02	3.009e-03	2.373e-03	3.982e-05	7119	993	5.924e-02	1.095e-03	2.431e-03	4.079e-05													8195	942	1.114e-01	2.280e-03	2.488e-03	4.174e-05	8830	917
												7215	992	6.907e-02	4.023e-03	2.384e-03	4.000e-05	7203	992	5.935e-02	2.926e-03	2.373e-03	3.982e-05	7209	992	5.988e-02	1.093e-03	2.431e-03	4.079e-05													8285	942	1.090e-01	2.198e-03	2.488e-03	4.174e-05	8920	917
												7305	993	7.185e-02	3.891e-03	2.384e-03	4.000e-05	7293	992	5.865e-02	2.930e-03	2.373e-03	3.982e-05	7299	992	5.839e-02	1.084e-03	2.431e-03	4.079e-05													8375	942	1.095e-01	2.213e-03	2.488e-03	4.174e-05	9010	917
												7395	992	7.525e-02	3.754e-03	2.384e-03	4.000e-05	7383	992	6.122e-02	2.841e-03	2.373e-03	3.982e-05	7389	992	5.849e-02	1.078e-03	2.431e-03	4.079e-05													8465	942	1.090e-01	2.196e-03	2.488e-03	4.174e-05	9100	917
												7485	992	7.715e-02	3.665e-03	2.384e-03	4.000e-05	7473	992	6.189e-02	2.789e-03	2.373e-03	3.982e-05	7479	992	5.975e-02	1.065e-03	2.431e-03	4.079e-05													8555	942	1.050e-01	2.061e-03	2.488e-03	4.174e-05	9190	917
												7575	993	8.665e-02	4.090e-03	2.410e-03	4.043e-05	7563	992	5.817e-02	2.915e-03	2.373e-03	3.982e-05	7569	992	6.221e-02	1.077e-03	2.431e-03	4.079e-05													8645	942	1.076e-01	2.149e-03	2.488e-03	4.174e-05	9280	917
												7665	992	8.926e-02	3.987e-03	2.410e-03	4.043e-05	7653	992	6.355e-02	2.690e-03	2.373e-03	3.982e-05	7659	992	6.525e-02	1.113e-03	2.431e-03	4.079e-05													8735	942	1.047e-01	2.053e-03	2.488e-03	4.174e-05	9370	917
												7755	992	9.394e-02	3.797e-03	2.410e-03	4.043e-05	7743	992	6.880e-02	2.496e-03	2.373e-03	3.982e-05	7749	992	6.700e-02	1.143e-03	2.431e-03	4.079e-05													8825	942	1.069e-01	2.126e-03	2.488e-03	4.174e-05	9460	917
												7845	992	9.191e-02	3.831e-03	2.410e-03	4.043e-05	7833	992	6.379e-02	2.662e-03	2.373e-03	3.982e-05	7839	992	6.559e-02	1.118e-03	2.431e-03	4.079e-05													8915	942	1.031e-01	2.001e-03	2.488e-03	4.174e-05	9550	917
												7935	992	9.500e-02	3.716e-03	2.410e-03	4.043e-05	7923	991	6.680e-02	2.545e-03	2.373e-03	3.982e-05	7929	992	6.414e-02	1.094e-03	2.431e-03	4.079e-05													9005	942	1.036e-01	2.016e-03	2.488e-03	4.174e-05	9640	917
												8025	992	8.530e-02	3.282e-03	2.384e-03	4.000e-05	8013	992	6.686e-02	2.530e-03	2.373e-03	3.982e-05	8019	992	6.427e-02	1.096e-03	2.431e-03	4.079e-05													9095	942	1.055e-01	2.079e-03	2.488e-03	4.174e-05	9730	917
												8115	992	8.573e-02	3.250e-03	2.384e-03	4.000e-05	8103	991	6.608e-02	2.549e-03	2.373e-03	3.982e-05																			9185	942	1.076e-01	2.149e-03	2.488e-03	4.174e-05	9820	917
												8205	992	8.251e-02	3.352e-03	2.384e-03	4.000e-05	8193	992	6.659e-02	2.500e-03	2.373e-03	3.982e-05																			9275	942	1.031e-01	2.002e-03	2.488e-03	4.174e-05	9910	917
												8295	992	9.211e-02	3.765e-03	2.410e-03	4.043e-05	8283	991	6.811e-02	2.448e-03	2.373e-03	3.982e-05																			9365	942	1.022e-01	1.974e-03	2.488e-03	4.174e-05	10000	917
												8385	992	8.515e-02	3.243e-03	2.384e-03	4.000e-05	8373	991	7.032e-02	2.366e-03	2.373e-03	3.982e-05																			9455	942	1.072e-01	2.137e-03	2.488e-03	4.174e-05	10090	917
												8475	992	8.486e-02	3.245e-03	2.384e-03	4.000e-05	8463	991	6.889e-02	2.400e-03	2.373e-03	3.982e-05																			9545	942	1.022e-01	1.972e-03	2.488e-03	4.174e-05	10180	917
												8565	992	9.596e-02	3.603e-03	2.410e-03	4.043e-05	8553	991	7.005e-02	2.366e-03	2.373e-03	3.982e-05																			9635	942	9.926e-02	1.885e-03	2.488e-03	4.174e-05	10270	917
												8655	992	9.371e-02	3.673e-03	2.410e-03	4.043e-05	8643	991	6.796e-02	2.419e-03	2.373e-03	3.982e-05																			9725	942	1.017e-01	1.958e-03	2.488e-03	4.174e-05	10360	917
												8745	992	9.458e-02	3.627e-03	2.410e-03	4.043e-05	8733	991	6.682e-02	2.443e-03	2.373e-03	3.982e-05																			9815	942	1.008e-01	1.930e-03	2.488e-03	4.174e-05	10450	917
												8835	992	9.235e-02	3.686e-03	2.410e-03	4.043e-05	8823	991	6.736e-02	2.423e-03	2.373e-03	3.982e-05																			9905	942	9.907e-02	1.880e-03	2.488e-03	4.174e-05	10540	917
												8925	992	8.848e-02	3.801e-03	2.410e-03	4.043e-05	8913	991	6.981e-02	2.325e-03	2.373e-03	3.982e-05																			9995	942	1.000e-01	1.908e-03	2.488e-03	4.174e-05	10630	917
												9015	992	8.836e-02	3.790e-03	2.410e-03	4.043e-05	8982	991	6.881e-02	2.358e-03	2.373e-03	3.982e-05																			10085	942	9.907e-02	1.880e-03	2.488e-03	4.174e-05	10720	917
												9105	992	8.775e-02	3.807e-03	2.410e-03	4.043e-05	9003	991	6.654e-02	2.424e-03	2.373e-03	3.982e-05																			10175	942	9.882e-02	1.873e-03	2.488e-03	4.174e-05	10810	917
												9195	992	8.892e-02	3.757e-03	2.410e-03	4.043e-05	9093	991	6.577e-02	2.441e-03	2.373e-03	3.982e-05																			10265	942	9.763e-02	1.842e-03	2.488e-03	4.174e-05	10900	917
												9285	992	8.864e-02	3.758e-03	2.410e-03	4.043e-05	9183	991	6.493e-02	2.463e-03	2.373e-03	3.982e-05																			10355	942	9.805e-02	1.853e-03	2.488e-03	4.174e-05	10990	917
												9375	992	9.262e-02	4.297e-03	2.436e-03	4.087e-05	9273	991	6.380e-02	2.487e-03	2.373e-03	3.982e-05																			10445	942	9.984e-02	1.903e-03	2.488e-03	4.174e-05	11080	917
												9465	992	8.610e-02	3.812e-03	2.410e-03	4.043e-05	9363	992	6.631e-02	2.401e-03	2.373e-03	3.982e-05																			10535	942	9.707e-02	1.826e-03	2.488e-03	4.174e-05	11170	916
												9555	992	9.375e-02	4.218e-03	2.436e-03	4.087e-05	9453	991	6.463e-02	2.445e-03	2.373e-03	3.982e-05																			10625	942	8.020e-02	1.604e-03	2.462e-03	4.130e-05	11260	917
												9645	992	8.588e-02	3.809e-03	2.410e-03	4.043e-05	9543	991	6.330e-02	2.485e-03	2.373e-03	3.982e-05																			10715	942	8.118e-02	1.637e-03	2.462e-03	4.130e-05	11350	917
												9735	992	8.486e-02	3.827e-03	2.410e-03	4.043e-05	9633	991	8.161e-02	2.738e-03	2.400e-03	4.027e-05																			10805	942	9.639e-02	1.808e-03	2.488e-03	4.174e-05	11440	916
												9825	992	8.649e-02	3.751e-03	2.410e-03	4.043e-05	9723	991	7.272e-02	2.255e-03	2.373e-03	3.982e-05																			10895	942	9.600e-02	1.798e-03	2.488e-03	4.174e-05	11530	917
												9847	992	8.469e-02	3.830e-03	2.410e-03	4.043e-05	9813	991	7.394e-02	2.200e-03	2.373e-03	3.982e-05																			10985	942	9.671e-02	1.817e-03	2.488e-03	4.174e-05	11620	917
												9915	992	8.952e-02	4.317e-03	2.436e-03	4.087e-05	9903	991	7.250e-02	2.223e-03	2.373e-03	3.982e-05																			11075	942	9.574e-02	1.791e-03	2.488e-03	4.174e-05	11710	917
												10005	992	8.200e-02	3.897e-03	2.410e-03	4.043e-05	9993	991	7.438e-02	2.152e-03	2.373e-03	3.982e-05																			11165	942	9.478e-02	1.766e-03	2.488e-03	4.174e-05	11800	917
												10095	992	8.630e-02	3.724e-03	2.410e-03	4.043e-05	10083	991	7.525e-02	2.113e-03	2.373e-03	3.982e-05																			11255	942	9.477e-02	1.765e-03	2.488e-03	4.174e-05	11890	917
												10185	992	8.443e-02	3.777e-03	2.410e-03	4.043e-05	10173	991	7.614e-02	2.082e-03	2.373e-03	3.982e-05																			11345	942	9.571e-02	1.790e-03	2.488e-03	4.174e-05	11980	917
												10275	992	8.873e-02	3.598e-03	2.410e-03	4.043e-05	10263	991	7.545e-02	2.091e-03	2.373e-03	3.982e-05																			11435	942	9.387e-02	1.743e-03	2.488e-03	4.174e-05	12070	917
												10365	992	9.055e-02	3.500e-03	2.410e-03	4.043e-05	10353	991	7.331e-02	2.140e-03	2.373e-03	3.982e-05																			11525	942	9.267e-02	1.714e-03	2.488e-03	4.174e-05	12160	917
												10455	992	9.127e-02	3.457e-03	2.410e-03	4.043e-05	10443	991	7.498e-02	2.085e-03	2.373e-03	3.982e-05																			11615	942	9.409e-02	1.748e-03	2.488e-03	4.174e-05	12250	917
												10545	992	9.255e-02	3.391e-03	2.410e-03	4.043e-05	10533	991	7.455e-02	2.094e-03	2.373e-03	3.982e-05																			11705	942	9.341e-02	1.732e-03	2.488e-03	4.174e-05	12340	917
												10635	992	9.318e-02	3.364e-03	2.410e-03	4.043e-05	10623	991	7.673e-02	2.027e-03	2.373e-03	3.982e-05																			11795	942	9.434e-02	1.755e-03	2.488e-03	4.174e-05	12430	917
												10725	992	9.525e-02	3.283e-03	2.410e-03	4.043e-05	10713	991	7.825e-02	1.986e-03	2.373e-03	3.982e-05																			11885	941	9.294e-02	1.721e-03	2.488e-03	4.174e-05	12520	917
												10815	992	9.530e-02	3.269e-03	2.410e-03	4.043e-05	10803	991	7.880e-02	1.970e-03	2.373e-03	3.982e-05																			11975	942	9.293e-02	1.720e-03	2.488e-03	4.174e-05	12610	917
												10905	992	9.471e-02	3.273e-03	2.410e-03	4.043e-05	10893	991	7.534e-02	2.043e-03	2.373e-03	3.982e-05																			12065	942	9.342e-02	1.732e-03	2.488e-03	4.174e-05	12700	917
												10995	992	9.600e-02	3.238e-03	2.410e-03	4.043e-05	10983	991	7.595e-02	2.014e-03	2.373e-03	3.982e-05																			12155	942	7.569e-02	1.459e-03	2.462e-03	4.130e-05	12790	917
												11085	992	9.562e-02	3.227e-03	2.410e-03	4.043e-05	11073	991	7.414e-02	2.057e-03	2.373e-03	3.982e-05																			12245	942	7.520e-02	1.444e-03	2.462e-03	4.130e-05	12880	917
												11175	992	8.873e-02	2.771e-03	2.384e-03	4.000e-05	11163	991	7.531e-02	2.010e-03	2.373e-03	3.982e-05																			12335	942	7.420e-02	1.414e-03	2.462e-03	4.130e-05	12970	916
												11265	992	9.605e-02	3.197e-03	2.410e-03	4.043e-05	11253	991	7.390e-02	2.046e-03	2.373e-03	3.982e-05																			12425	942	7.520e-02	1.444e-03	2.462e-03	4.130e-05	13060	916
												11355	992	9.612e-02	3.172e-03	2.410e-03	4.043e-05	11343	991	7.452e-02	2.024e-03	2.373e-03	3.982e-05																			12515	942	7.443e-02	1.421e-03	2.462e-03	4.130e-05	13150	917
												11445	992	9.641e-02	3.151e-03	2.410e-03	4.043e-05	11433	991	7.377e-02	2.036e-03	2.373e-03	3.982e-05																			12605	942	7.421e-02	1.415e-03	2.462e-03	4.130e-05	13240	917
												11535	992	9.419e-02	3.213e-03	2.410e-03	4.043e-05	11523	991	7.154e-02	2.091e-03	2.373e-03	3.982e-05																			12695	942	7.520e-02	1.444e-03	2.462e-03	4.130e-05	13330	917
												11625	992	9.518e-02	3.171e-03	2.410e-03	4.043e-05	11613	991	7.433e-02	2.000e-03	2.373e-03	3.982e-05																			12785	942	7.520e-02	1.444e-03	2.462e-03	4.130e-05	13420	917
												11715	992	9.352e-02	3.183e-03	2.410e-03	4.043e-05	11703	991	7.261e-02	2.038e-03	2.373e-03	3.982e-05																			12875	942	7.421e-02	1.415e-03	2.462e-03	4.130e-05	13510	917
												11805	992	9.141e-02	3.248e-03	2.410e-03	4.043e-05	11793	991	7.482e-02	1.969e-03	2.373e-03	3.982e-05																			12965	942	7.569e-02	1.459e-03	2.462e-03	4.130e-05	13600	917
												11895	992	9.331e-02	3.188e-03	2.410e-03	4.043e-05	11883	991	7.470e-02	1.977e-03	2.373e-03	3.982e-05																			13055	942	7.471e-02	1.430e-03	2.462e-03	4.130e-05	13690	917
												11985	992	9.137e-02	3.241e-03	2.410e-03	4.043e-05	11973	991	6.757e-02	1.471e-03	2.347e-03	3.938e-05																			13145	942	7.471e-02	1.430e-03	2.462e-03	4.130e-05	13780	917
												12075	992	9.552e-02	3.100e-03	2.410e-03	4.043e-05	12063	991	6.838e-02	1.446e-03	2.347e-03	3.938e-05																			13235	941	7.471e-02	1.430e-03	2.462e-03	4.130e-05	13870	917
												12165	992	9.399e-02	3.130e-03	2.410e-03	4.043e-05	12153	991	6.695e-02	1.471e-03	2.347e-03	3.938e-05																			13325	942	7.375e-02	1.401e-03	2.462e-03	4.130e-05	13960	917
												12255	992	9.335e-02	3.147e-03	2.410e-03	4.043e-05	12243	991	7.062e-02	1.386e-03	2.347e-03	3.938e-05																			13415	942	7.378e-02	1.403e-03	2.462e-03	4.130e-05	14050	917
												12345	992	9.509e-02	3.082e-03	2.410e-03	4.043e-05	12333	991	6.902e-02	1.408e-03	2.347e-03	3.938e-05																			13505	942	7.424e-02	1.416e-03	2.462e-03	4.130e-05	14140	917
												12435	992	9.398e-02	3.102e-03	2.410e-03	4.043e-05	12423	991	7.102e-02	1.377e-03	2.347e-03	3.938e-05																			13595	942	7.425e-02	1.417e-03	2.462e-03	4.130e-05	14230	917
												12525	992	9.451e-02	3.084e-03	2.410e-03	4.043e-05	12513	991	7.230e-02	1.353e-03	2.347e-03	3.938e-05																			13685	942	7.284e-02	1.376e-03	2.462e-03	4.130e-05	14320	916
												12615	992	9.402e-02	3.071e-03	2.410e-03	4.043e-05	12603	991	7.408e-02	1.316e-03	2.347e-03	3.938e-05																			13775	942	7.333e-02	1.390e-03	2.462e-03	4.130e-05	14410	917
												12705	992	9.439e-02	3.064e-03	2.410e-03	4.043e-05	12693	991	7.240e-02	1.337e-03	2.347e-03	3.938e-05																			13865	942	7.118e-02	1.331e-03	2.462e-03	4.130e-05	14500	916
												12795	992	9.589e-02	2.998e-03	2.410e-03	4.043e-05	12783	991	7.452e-02	1.303e-03	2.347e-03	3.938e-05																			13955	942	7.164e-02	1.344e-03	2.462e-03	4.130e-05	14590	917
												12885	992	9.341e-02	3.066e-03	2.410e-03	4.043e-05	12873	991	7.335e-02	1.305e-03	2.347e-03	3.938e-05																			14045	942	7.167e-02	1.345e-03	2.462e-03	4.130e-05	14680	916
												12975	992	8.959e-02	3.174e-03	2.410e-03	4.043e-05	12963	991	7.282e-02	1.305e-03	2.347e-03	3.938e-05																			14135	942	7.118e-02	1.331e-03	2.462e-03	4.130e-05	14770	917
												13065	992	9.115e-02	3.120e-03	2.410e-03	4.043e-05	13053	991	7.233e-02	1.309e-03	2.347e-03	3.938e-05																			14225	942	7.167e-02	1.345e-03	2.462e-03	4.130e-05	14860	917
												13155	992	9.074e-02	3.130e-03	2.410e-03	4.043e-05	13143	991	7.518e-02	1.281e-03	2.347e-03	3.938e-05																			14315	942	7.217e-02	1.358e-03	2.462e-03	4.130e-05	14950	917
												13245	992	9.028e-02	3.124e-03	2.410e-03	4.043e-05	13233	991	7.632e-02	1.274e-03	2.347e-03	3.938e-05																			14405	942	7.167e-02	1.345e-03	2.462e-03	4.130e-05	15040	917
												13335	991	9.039e-02	3.116e-03	2.410e-03	4.043e-05	13323	991	7.645e-02	1.272e-03	2.347e-03	3.938e-05																			14495	941	7.266e-02	1.372e-03	2.462e-03	4.130e-05	15130	917
												13425	992	9.194e-02	3.044e-03	2.410e-03	4.043e-05	13413	991	7.862e-02	1.268e-03	2.347e-03	3.938e-05																			14585	942	7.167e-02	1.345e-03	2.462e-03	4.130e-05	15220	917
												13515	992	9.375e-02	2.956e-03	2.410e-03	4.043e-05	13503	991	7.799e-02	1.262e-03	2.347e-03	3.938e-05																			14675	942	7.069e-02	1.318e-03	2.462e-03	4.130e-05	15310	917
												13605	992	9.230e-02	2.971e-03	2.410e-03	4.043e-05	13593	991	7.839e-02	1.264e-03	2.347e-03	3.938e-05																			14765	942	7.119e-02	1.332e-03	2.462e-03	4.130e-05	15400	917
												13695	992	9.072e-02	2.386e-03	2.384e-03	4.000e-05	13683	991	7.786e-02	1.260e-03	2.347e-03	3.938e-05																			14855	942	7.045e-02	1.312e-03	2.462e-03	4.130e-05	15490	917
												13785	992	9.703e-02	2.801e-03	2.410e-03	4.043e-05	13773	991	7.709e-02	1.257e-03	2.347e-03	3.938e-05																			14945	942	7.048e-02	1.313e-03	2.462e-03	4.130e-05	15580	917
												13875	992	9.298e-02	2.321e-03	2.384e-03	4.000e-05	13863	991	7.673e-02	1.255e-03	2.347e-03	3.938e-05																			15035	942	7.048e-02	1.313e-03	2.462e-03	4.130e-05	15670	917
												13965	992	9.140e-02	2.345e-03	2.384e-03	4.000e-05	13953	991	7.718e-02	1.249e-03	2.347e-03	3.938e-05																			15125	942	7.172e-02	1.346e-03	2.462e-03	4.130e-05	15760	917
												14055	992	9.492e-02	2.245e-03	2.384e-03	4.000e-05	14043	991	6.751e-02	1.038e-03	2.321e-03	3.894e-05																			15215	942	7.048e-02	1.313e-03	2.462e-03	4.130e-05	15850	917
												14145	992	9.348e-02	2.275e-03	2.384e-03	4.000e-05	14133	991	7.431e-02	1.250e-03	2.347e-03	3.938e-05																			15305	942	7.026e-02	1.308e-03	2.462e-03	4.130e-05	15940	916
												14235	992	9.374e-02	2.261e-03	2.384e-03	4.000e-05	14223	991	7.835e-02	1.249e-03	2.347e-03	3.938e-05																			15395	942	7.103e-02	1.328e-03	2.462e-03	4.130e-05	16030	917
												14325	992	9.769e-02	2.178e-03	2.384e-03	4.000e-05	14313	991	7.780e-02	1.242e-03	2.347e-03	3.938e-05																			15485	942	7.002e-02	1.302e-03	2.462e-03	4.130e-05	16120	916
												14415	991	9.609e-02	2.198e-03	2.384e-03	4.000e-05	14403	991	6.983e-02	1.088e-03	2.321e-03	3.894e-05																			15575	941	6.858e-02	1.267e-03	2.462e-03	4.130e-05	16210	916
												14505	992	9.769e-02	2.163e-03	2.384e-03	4.000e-05	14493	991	6.991e-02	1.091e-03	2.321e-03	3.894e-05																			15665	942	6.956e-02	1.291e-03	2.462e-03	4.130e-05	16300	917
												14595	991	9.602e-02	2.187e-03	2.384e-03	4.000e-05	14583	991	6.807e-02	1.053e-03	2.321e-03	3.894e-05																			15755	942	7.002e-02	1.302e-03	2.462e-03	4.130e-05	16390	917
												14685	991	9.576e-02	2.176e-03	2.384e-03	4.000e-05	14673	991	6.461e-02	9.924e-04	2.321e-03	3.894e-05																			15845	941	6.809e-02	1.256e-03	2.462e-03	4.130e-05	16480	917
												14775	991	9.672e-02	2.151e-03	2.384e-03	4.000e-05	14763	991	6.506e-02	9.997e-04	2.321e-03	3.894e-05																			15935	942	6.740e-02	1.240e-03	2.462e-03	4.130e-05	16570	917
												14865	992	9.409e-02	2.185e-03	2.384e-03	4.000e-05	14853	991	6.510e-02	1.001e-03	2.321e-03	3.894e-05																			16025	942	6.837e-02	1.262e-03	2.462e-03	4.130e-05	16660	917
												14955	991	9.591e-02	2.146e-03	2.384e-03	4.000e-05	14943	990	6.592e-02	1.016e-03	2.321e-03	3.894e-05																			16115	942	6.886e-02	1.274e-03	2.462e-03	4.130e-05	16750	917
												15045	991	9.334e-02	2.185e-03	2.384e-03	4.000e-05	15033	991	6.563e-02	1.010e-03	2.321e-03	3.894e-05																			16205	942	6.838e-02	1.263e-03	2.462e-03	4.130e-05	16840	917
												15135	992	9.542e-02	2.140e-03	2.384e-03	4.000e-05	15123	991	6.622e-02	1.023e-03	2.321e-03	3.894e-05																			16295	942	6.668e-02	1.225e-03	2.462e-03	4.130e-05	16930	917
												15225	992	9.693e-02	2.110e-03	2.384e-03	4.000e-05	15213	990	6.399e-02	9.829e-04	2.321e-03	3.894e-05																			16385	942	6.770e-02	1.247e-03	2.462e-03	4.130e-05	17020	917
												15315	992	9.531e-02	2.130e-03	2.384e-03	4.000e-05																									16475	942	6.943e-02	1.288e-03	2.462e-03	4.130e-05	17110	917
												15405	992	9.520e-02	2.105e-03	2.384e-03	4.000e-05																									16565	942	6.746e-02	1.242e-03	2.462e-03	4.130e-05	17200	917
												15495	992	9.293e-02	2.151e-03	2.384e-03	4.000e-05																									16655	942	6.674e-02	1.227e-03	2.462e-03	4.130e-05	17290	917
												15585	991	9.524e-02	2.103e-03	2.384e-03	4.000e-05																									16745	942	6.627e-02	1.217e-03	2.462e-03	4.130e-05	17380	917
												15675	992	9.190e-02	2.158e-03	2.384e-03	4.000e-05																									16835	942	6.485e-02	1.189e-03	2.462e-03	4.130e-05	17470	917
												15765	992	9.482e-02	2.086e-03	2.384e-03	4.000e-05																									16925	941	6.535e-02	1.199e-03	2.462e-03	4.130e-05	17560	917
												15855	991	9.379e-02	2.107e-03	2.384e-03	4.000e-05																									17015	942	6.627e-02	1.217e-03	2.462e-03	4.130e-05	17650	917
												15945	991	9.332e-02	2.099e-03	2.384e-03	4.000e-05																									17105	941	6.485e-02	1.189e-03	2.462e-03	4.130e-05	17740	917
												16035	991	9.246e-02	2.105e-03	2.384e-03	4.000e-05																									17195	942	6.535e-02	1.199e-03	2.462e-03	4.130e-05	17830	917
												16125	991	9.402e-02	2.079e-03	2.384e-03	4.000e-05																									17285	941	6.579e-02	1.207e-03	2.462e-03	4.130e-05	17920	917
												16215	991	9.470e-02	2.061e-03	2.384e-03	4.000e-05																									17375	941	6.585e-02	1.208e-03	2.462e-03	4.130e-05	18010	917
												16305	991	9.363e-02	2.061e-03	2.384e-03	4.000e-05																									17465	941	6.637e-02	1.219e-03	2.462e-03	4.130e-05	18100	917
												16395	992	9.363e-02	2.061e-03	2.384e-03	4.000e-05																									17555	942	6.635e-02	1.219e-03	2.462e-03	4.130e-05	18190	917
												16485	992	9.424e-02	2.046e-03	2.384e-03	4.000e-05																									17645	942	6.450e-02	1.183e-03	2.462e-03	4.130e-05	18280	917
												16575	991	9.489e-02	2.030e-03	2.384e-03	4.000e-05																									17735	942	6.485e-02	1.189e-03	2.462e-03	4.130e-05	18370	917
												16665	991	9.424e-02	2.017e-03	2.384e-03	4.000e-05																									17825	942	6.515e-02	1.195e-03	2.462e-03	4.130e-05	18460	917
												16755	991	9.436e-02	2.026e-03	2.384e-03	4.000e-05																									17915	942	6.533e-02	1.198e-03	2.462e-03	4.130e-05	18550	917
												16845	991	9.363e-02	2.031e-03	2.384e-03	4.000e-05																									18005	942	6.619e-02	1.216e-03	2.462e-03	4.130e-05	18640	917
												16935	991	9.341e-02	2.027e-03	2.384e-03	4.000e-05																									18095	942	6.470e-02	1.186e-03	2.462e-03	4.130e-05	18730	917
												17025	991	9.303e-02	2.022e-03	2.384e-03	4.000e-05																									18185	942	6.484e-02	1.189e-03	2.462e-03	4.130e-05	18820	917
												17115	992	9.419e-02	1.983e-03	2.384e-03	4.000e-05																									18275	942	6.591e-02	1.210e-03	2.462e-03	4.130e-05	18910	916
												17205	991	9.249e-02	2.019e-03	2.384e-03	4.000e-05																									18365	941	6.334e-02	1.163e-03	2.462e-03	4.130e-05	19000	917
												17295	991	8.690e-02	1.647e-03	2.358e-03	3.957e-05																									18455	942	6.484e-02	1.189e-03	2.462e-03	4.130e-05	19090	917
												17385	991	9.400e-02	1.977e-03	2.384e-03	4.000e-05																									18545	942	6.384e-02	1.171e-03	2.462e-03	4.130e-05	19180	917
												17475	991	9.360e-02	1.981e-03	2.384e-03	4.000e-05																									18635	941	6.306e-02	1.158e-03	2.462e-03	4.130e-05	19270	917
												17565	991	9.224e-02	2.001e-03	2.384e-03	4.000e-05																									18725	942	6.255e-02	1.151e-03	2.462e-03	4.130e-05	19360	917
												17655	991	8.643e-02	1.633e-03	2.358e-03	3.957e-05																									18815	941	6.582e-02	1.208e-03	2.462e-03	4.130e-05	19450	917
												17745	991	9.186e-02	1.989e-03	2.384e-03	4.000e-05																									18905	942	6.682e-02	1.229e-03	2.462e-03	4.130e-05	19540	917
												17835	991	8.937e-02	1.591e-03	2.358e-03	3.957e-05																									18995	942	6.313e-02	1.159e-03	2.462e-03	4.130e-05	19630	917
												17925	991	8.884e-02	1.590e-03	2.358e-03	3.957e-05																									19085	942	6.467e-02	1.186e-03	2.462e-03	4.130e-05	19720	917
												18015	991	8.951e-02	1.578e-03	2.358e-03	3.957e-05																									19175	942	4.737e-02	9.006e-04	2.436e-03	4.087e-05	19810	917
												18105	991	8.924e-02	1.585e-03	2.358e-03	3.957e-05																									19265	942	4.683e-02	8.848e-04	2.436e-03	4.087e-05	19900	917
												18195	991	9.017e-02	1.573e-03	2.358e-03	3.957e-05																									19355	942	4.741e-02	9.024e-04	2.436e-03	4.087e-05	19990	917
												18285	991	9.281e-02	1.561e-03	2.358e-03	3.957e-05																									19445	942	6.371e-02	1.169e-03	2.462e-03	4.130e-05	20080	917
												18375	991	9.185e-02	1.556e-03	2.358e-03	3.957e-05																									19535	942	6.517e-02	1.195e-03	2.462e-03	4.130e-05	20170	917
												18465	991	9.130e-02	1.553e-03	2.358e-03	3.957e-05																									19625	941	4.690e-02	8.876e-04	2.436e-03	4.087e-05	20260	917
												18555	991	9.223e-02	1.554e-03	2.358e-03	3.957e-05																									19715	941	6.571e-02	1.206e-03	2.462e-03	4.130e-05	20350	916
												18645	991	9.237e-02	1.549e-03	2.358e-03	3.957e-05																									19805	941	6.450e-02	1.183e-03	2.462e-03	4.130e-05	20440	917
												18735	991	9.331e-02	1.546e-03	2.358e-03	3.957e-05																									19895	941	4.538e-02	8.463e-04	2.436e-03	4.087e-05	20530	917
												18825	991	9.439e-02	1.553e-03	2.358e-03	3.957e-05																									19985	942	6.304e-02	1.157e-03	2.462e-03	4.130e-05	20620	916
												18915	991	9.348e-02	1.545e-03	2.358e-03	3.957e-05																									20075	941	4.720e-02	8.968e-04	2.436e-03	4.087e-05	20710	917
												19005	991	9.155e-02	1.539e-03	2.358e-03	3.957e-05																									20165	942	4.719e-02	8.964e-04	2.436e-03	4.087e-05	20800	916
												19095	991	9.335e-02	1.538e-03	2.358e-03	3.957e-05																									20255	942	4.669e-02	8.821e-04	2.436e-03	4.087e-05	20890	917
												19185	991	9.343e-02	1.537e-03	2.358e-03	3.957e-05																									20345	942	4.618e-02	8.679e-04	2.436e-03	4.087e-05	20980	917
												19275	991	9.575e-02	1.550e-03	2.358e-03	3.957e-05																									20435	942	4.669e-02	8.821e-04	2.436e-03	4.087e-05	21070	917
												19365	991	9.436e-02	1.539e-03	2.358e-03	3.957e-05																									20525	942	4.720e-02	8.968e-04	2.436e-03	4.087e-05	21160	917
												19455	991	9.468e-02	1.538e-03	2.358e-03	3.957e-05																									20615	941	4.618e-02	8.679e-04	2.436e-03	4.087e-05	21250	917
												19545	991	9.382e-02	1.526e-03	2.358e-03	3.957e-05																									20705	941	4.873e-02	9.432e-04	2.436e-03	4.087e-05	21340	917
												19635	991	9.576e-02	1.543e-03	2.358e-03	3.957e-05																									20795	941	4.670e-02	8.826e-04	2.436e-03	4.087e-05	21430	917
												19725	991	9.597e-02	1.544e-03	2.358e-03	3.957e-05																									20885	941	4.386e-02	8.101e-04	2.436e-03	4.087e-05	21520	917
												19815	991	9.435e-02	1.530e-03	2.358e-03	3.957e-05																									20975	941	6.269e-02	1.152e-03	2.462e-03	4.130e-05	21610	917
												19905	991	9.694e-02	1.553e-03	2.358e-03	3.957e-05																									21065	941	4.574e-02	8.566e-04	2.436e-03	4.087e-05	21700	917
												19995	991	9.551e-02	1.539e-03	2.358e-03	3.957e-05																									21155	941	6.179e-02	1.138e-03	2.462e-03	4.130e-05	21790	917
												20085	991	9.510e-02	1.532e-03	2.358e-03	3.957e-05																									21245	941	4.386e-02	8.103e-04	2.436e-03	4.087e-05	21880	917
												20175	991	9.609e-02	1.541e-03	2.358e-03	3.957e-05																									21335	942	4.335e-02	7.985e-04	2.436e-03	4.087e-05	21970	916
												20265	991	9.639e-02	1.545e-03	2.358e-03	3.957e-05																									21425	942	4.634e-02	8.739e-04	2.436e-03	4.087e-05	22060	917
												20355	991	9.772e-02	1.562e-03	2.358e-03	3.957e-05																									21515	942	4.215e-02	7.733e-04	2.436e-03	4.087e-05	22150	917
												20445	991	9.694e-02	1.551e-03	2.358e-03	3.957e-05																									21605	942	4.220e-02	7.744e-04	2.436e-03	4.087e-05	22240	916
												20535	991	9.562e-02	1.534e-03	2.358e-03	3.957e-05																									21695	942	4.428e-02	8.196e-04	2.436e-03	4.087e-05	22330	916
												20625	991	9.532e-02	1.530e-03	2.358e-03	3.957e-05																									21785	942	4.220e-02	7.745e-04	2.436e-03	4.087e-05	22420	916
												20715	991	9.731e-02	1.555e-03	2.358e-03	3.957e-05																									21875	941	4.532e-02	8.461e-04	2.436e-03	4.087e-05	22510	917
												20805	991	9.655e-02	1.545e-03	2.358e-03	3.957e-05																									21965	941	4.483e-02	8.335e-04	2.436e-03	4.087e-05	22600	917
												20895	991	9.774e-02	1.562e-03	2.358e-03	3.957e-05																									22055	941	4.330e-02	7.971e-04	2.436e-03	4.087e-05	22690	917
												20985	991	9.823e-02	1.568e-03	2.358e-03	3.957e-05																									22145	941	4.278e-02	7.860e-04	2.436e-03	4.087e-05	22780	917
												21075	991	9.523e-02	1.527e-03	2.358e-03	3.957e-05																									22235	941	4.335e-02	7.984e-04	2.436e-03	4.087e-05	22870	917
												21165	991	9.595e-02	1.535e-03	2.358e-03	3.957e-05																									22325	941	4.290e-02	7.889e-04	2.436e-03	4.087e-05	22960	917
												21255	991	9.676e-02	1.546e-03	2.358e-03	3.957e-05																									22415	941	4.290e-02	7.889e-04	2.436e-03	4.087e-05	23050	917
												21345	991	9.813e-02	1.567e-03	2.358e-03	3.957e-05																									22505	942	4.173e-02	7.654e-04	2.436e-03	4.087e-05	23140	917
												21435	991	9.651e-02	1.541e-03	2.358e-03	3.957e-05																									22595	942	4.225e-02	7.754e-04	2.436e-03	4.087e-05	23230	917
												21525	991	9.523e-02	1.524e-03	2.358e-03	3.957e-05																									22685	941	4.293e-02	7.896e-04	2.436e-03	4.087e-05	23320	917
												21615	991	9.613e-02	1.535e-03	2.358e-03	3.957e-05																									22775	942	4.139e-02	7.591e-04	2.436e-03	4.087e-05	23410	917
												21705	991	9.770e-02	1.560e-03	2.358e-03	3.957e-05																									22865	941	4.272e-02	7.852e-04	2.436e-03	4.087e-05	23500	916
												21795	991	9.363e-02	1.501e-03	2.358e-03	3.957e-05																									22955	942	4.122e-02	7.559e-04	2.436e-03	4.087e-05	23590	916
												21885	991	9.671e-02	1.544e-03	2.358e-03	3.957e-05																									23045	941	4.280e-02	7.871e-04	2.436e-03	4.087e-05	23680	917
												21975	991	9.558e-02	1.526e-03	2.358e-03	3.957e-05																									23123	941	4.331e-02	7.985e-04	2.436e-03	4.087e-05	23770	916
												22065	991	9.543e-02	1.524e-03	2.358e-03	3.957e-05																									23135	941	4.143e-02	7.598e-04	2.436e-03	4.087e-05	23860	916
												22155	991	9.600e-02	1.533e-03	2.358e-03	3.957e-05																									23225	941	4.228e-02	7.762e-04	2.436e-03	4.087e-05	23950	917
												22245	991	9.567e-02	1.528e-03	2.358e-03	3.957e-05																									23315	941	4.126e-02	7.566e-04	2.436e-03	4.087e-05	24040	917
												22335	991	9.623e-02	1.536e-03	2.358e-03	3.957e-05																									23405	941	4.227e-02	7.759e-04	2.436e-03	4.087e-05	24130	917
												22425	991	9.569e-02	1.528e-03	2.358e-03	3.957e-05																									23495	941	4.075e-02	7.478e-04	2.436e-03	4.087e-05	24220	917
																																										23585	941	4.330e-02	7.982e-04	2.436e-03	4.087e-05	24310	917
																																										23675	941	4.176e-02	7.658e-04	2.436e-03	4.087e-05	24400	917
																																										23765	942	4.280e-02	7.871e-04	2.436e-03	4.087e-05	24490	917
																																										23855	942	3.917e-02	7.239e-04	2.436e-03	4.087e-05	24580	917
																																										23945	942	4.281e-02	7.875e-04	2.436e-03	4.087e-05	24670	917
																																										24035	942	4.075e-02	7.478e-04	2.436e-03	4.087e-05	24760	917
																																										24125	942	3.769e-02	7.079e-04	2.436e-03	4.087e-05	24850	917
																																										24215	942	4.517e-02	8.451e-04	2.436e-03	4.087e-05	24940	917
																																										24305	941	3.958e-02	7.298e-04	2.436e-03	4.087e-05	25030	916
																																										24395	941	4.015e-02	7.378e-04	2.436e-03	4.087e-05	25120	916
																																										24485	941	4.015e-02	7.379e-04	2.436e-03	4.087e-05	25210	916
																																										24575	941	3.912e-02	7.236e-04	2.436e-03	4.087e-05	25300	916
																																										24665	941	4.066e-02	7.461e-04	2.436e-03	4.087e-05	25390	916
																																										24755	941	3.764e-02	7.079e-04	2.436e-03	4.087e-05	25480	916
																																										24845	941	3.712e-02	7.015e-04	2.436e-03	4.087e-05	25570	917
																																										24935	941	3.805e-02	7.102e-04	2.436e-03	4.087e-05	25660	916
																																										25025	942	3.856e-02	7.156e-04	2.436e-03	4.087e-05	25750	917
																																										25115	942	3.908e-02	7.219e-04	2.436e-03	4.087e-05	25840	917
																																										25205	942	3.804e-02	7.102e-04	2.436e-03	4.087e-05	25930	917
																																										25295	941	3.754e-02	7.056e-04	2.436e-03	4.087e-05	26020	917
																																										25385	941	3.878e-02	7.184e-04	2.436e-03	4.087e-05	26110	917
																																										25475	941	3.650e-02	6.990e-04	2.436e-03	4.087e-05	26200	917
																																										25565	941	4.027e-02	7.394e-04	2.436e-03	4.087e-05	26290	917
																																										25655	941	4.178e-02	7.667e-04	2.436e-03	4.087e-05	26380	917
																																										25745	941	3.959e-02	7.289e-04	2.436e-03	4.087e-05	26470	917
																																										25835	941	3.827e-02	7.127e-04	2.436e-03	4.087e-05	26560	917
																																										25925	941	3.775e-02	7.078e-04	2.436e-03	4.087e-05	26650	916
																																										26015	941	3.964e-02	7.294e-04	2.436e-03	4.087e-05	26740	916
																																										26105	942	3.907e-02	7.218e-04	2.436e-03	4.087e-05	26830	916
																																										26195	941	3.913e-02	7.223e-04	2.436e-03	4.087e-05	26920	916
																																										26285	942	3.913e-02	7.223e-04	2.436e-03	4.087e-05	27010	916
																																										26375	942	3.892e-02	7.193e-04	2.436e-03	4.087e-05	27100	917
																																										26465	942	3.965e-02	7.295e-04	2.436e-03	4.087e-05	27190	917
																																										26555	941	4.047e-02	7.423e-04	2.436e-03	4.087e-05	27280	917
																																										26645	942	3.760e-02	7.055e-04	2.436e-03	4.087e-05	27370	917
																																										26735	941	4.250e-02	7.824e-04	2.436e-03	4.087e-05	27460	917
																																										26825	941	3.684e-02	6.970e-04	2.436e-03	4.087e-05	27550	917
																																										26915	941	4.256e-02	7.838e-04	2.436e-03	4.087e-05	27640	917
																																										27005	941	4.199e-02	7.714e-04	2.436e-03	4.087e-05	27730	917
																																										27095	941	4.098e-02	7.514e-04	2.436e-03	4.087e-05	27820	917
																																										27185	941	4.252e-02	7.827e-04	2.436e-03	4.087e-05	27910	917
																																										27275	941	3.740e-02	7.034e-04	2.436e-03	4.087e-05	28000	917
																																										27365	941	3.842e-02	7.133e-04	2.436e-03	4.087e-05	28090	916
																																										27455	942	3.947e-02	7.257e-04	2.436e-03	4.087e-05	28171	916
																																										27545	941	3.896e-02	7.196e-04	2.436e-03	4.087e-05	28180	917
																																										27635	941	4.302e-02	7.940e-04	2.436e-03	4.087e-05	28270	916
																																										27725	941	4.411e-02	8.213e-04	2.436e-03	4.087e-05	28360	916
																																										27815	941	4.049e-02	7.427e-04	2.436e-03	4.087e-05	28450	916
																																										27905	941	4.309e-02	7.962e-04	2.436e-03	4.087e-05	28540	916
																																										27995	941	3.597e-02	6.936e-04	2.436e-03	4.087e-05	28630	917
																																										28085	941	4.464e-02	8.352e-04	2.436e-03	4.087e-05	28720	917
																																										28175	941	4.210e-02	7.739e-04	2.436e-03	4.087e-05	28810	917
																																										28265	941	4.209e-02	7.738e-04	2.436e-03	4.087e-05
																																										28355	941	3.930e-02	7.238e-04	2.436e-03	4.087e-05
																																										28445	941	3.749e-02	7.033e-04	2.436e-03	4.087e-05
																																										28535	941	3.717e-02	6.988e-04	2.436e-03	4.087e-05
																																										28625	941	3.452e-02	6.900e-04	2.436e-03	4.087e-05
																																										28715	941	3.539e-02	6.892e-04	2.436e-03	4.087e-05
																																										28805	941	4.071e-02	7.465e-04	2.436e-03	4.087e-05
[truncated: 22 more columns]
